# Supplementary material for: RFS+: A Clinically Adaptable and Computationally Efficient Strategy for Enhanced Brain Tumor Segmentation
Source: Cancers (Basel). 2023 Nov 28;15(23):5620. doi: 10.3390/cancers15235620 (PMC10705309; doi:10.3390/cancers15235620)
Supplement: Supplementary file 1 [file cancers-15-05620-s001.zip]

Archive with 1 entries (1 files):
- cancers-2698895-supplementary.pdf
